# Supplementary material for: Pesticide exposure and cardiovascular health in non-CVD mortality population: novel evidence from NHANES 2007–2018 using Life's Essential 8
Source: Front Nutr. 2025 Jun 26;12:1578796. doi: 10.3389/fnut.2025.1578796 (PMC12243112; doi:10.3389/fnut.2025.1578796)
Supplement: Supplementary file 3 [file Table_1.xlsx]

## Sheet: Table S1
Health Behaviors	Physical activity	Points	Minutes	Minutes of moderate (or greater) intensity activity per week.
		100	≥150
		90	120-149
		80	90-119
		60	60-89
		40	30-59
		20	1-29
		0	0
	Nicotine exposure	Points	Status
		100	Never smoker	<100 cigarettes in lifetime
		75	Former smoker	quit ≥5 years
		50	Former smoker	quit ≥1 year but <5 years
		25	Former smoker	quit <1 year
		0	Current smoker
		-20	Exposure to secondhand smoke at home
	Sleep score	Points	Level	Average hours of sleep per nightScoring
		100	7–<9
		90	9–<10
		70	6–<7
		40	5–<6 or ≥10
		20	4-<5
		0	<4
	Healthy diet	Points	Status	Healthy Eating Index-2015 (HEI-2015) and DASH (Dietary Approaches to Stop Hypertension) diet scoring
		100	Excellent	≥95th percentile
		80	Very good	75th–94th percentile
		50	Good	50th–74th percentile
		25	Fair	25th–49th percentile
		0	Poor	1st–24th percentile
Health Factors	BMI	Points	Level
		100	<25
		70	25.0–29.9
		30	30.0–34.9
		15	35.0–39.9
		0	≥40.0
	Blood lipids	Points	Level	Non-HDL Cholesterol Level (mg/dL)
		100	<130
		60	130-159
		40	160-189
		20	190-219
		0	≥220
		-20		If on cholesterol-lowering medication, subtract 20 points from base score
	Blood glucose	Points	Level
		100	No diabetes and FBG <100 (or HbA1c < 5.7)
		60	No diabetes and FBG 100 – 125 (or HbA1c 5.7-6.4) (Pre-diabetes)
		40	Diabetes with HbA1c <7.0
		30	Diabetes with HbA1c 7.0-7.9
		20	Diabetes with HbA1c 8.0-8.9
		10	Diabetes with HbA1c 9.0-9.9
		0	Diabetes with HbA1c ≥10.0
	Blood pressure	Points	Level
		100	<120/<80 (Optimal)
		75	120-129/<80 (Elevated)
		50	130-139 or 80-89 (Stage I HTN)
		25	140–159 or 90–99
		0	≥160 or ≥100
		-20		Subtract 20 points if treated level

## Sheet: Table S2-Model 1
Health_Score	Estimate_herbicide_24D	P_value_herbicide_24D	Estimate_atrazine_meta	P_value_atrazine_meta	Estimate_OP_dimethyl	P_value_OP_dimethyl	Estimate_OP_diethyl	P_value_OP_diethyl	Estimate_glyphosate_meta	P_value_glyphosate_meta	Estimate_total_pesticide_score	P_value_total_pesticide_score
BP_score	-0.077 (-0.598, 0.444)	7.741e-01	0.644 (0.058, 1.230)	3.434e-02	0.385 (-0.658, 1.429)	4.717e-01	1.255 (-0.281, 2.790)	1.143e-01	-0.404 (-1.645, 0.836)	5.254e-01	0.374 (-0.078, 0.827)	1.084e-01
Blood_glucose_score	-0.889 (-1.404, -0.375)	1.102e-03	0.246 (-0.215, 0.706)	2.994e-01	-0.500 (-1.262, 0.263)	2.037e-01	-0.147 (-1.057, 0.763)	7.526e-01	0.246 (-0.555, 1.047)	5.492e-01	-0.533 (-0.925, -0.141)	9.075e-03
smoke_score	-0.810 (-1.712, 0.092)	8.232e-02	-2.150 (-2.803, -1.497)	8.485e-09	3.903 (2.498, 5.307)	9.359e-07	2.523 (0.376, 4.671)	2.465e-02	-3.604 (-5.271, -1.938)	7.474e-05	-0.857 (-1.574, -0.139)	2.140e-02
non_HDL_score	-0.132 (-0.779, 0.515)	6.908e-01	-0.466 (-1.096, 0.164)	1.514e-01	0.677 (-0.597, 1.950)	3.018e-01	-1.073 (-2.645, 0.498)	1.856e-01	-2.084 (-3.415, -0.754)	3.155e-03	-0.404 (-0.946, 0.139)	1.481e-01
BMI_score	-2.190 (-2.839, -1.541)	4.215e-09	-1.293 (-2.002, -0.583)	6.169e-04	0.799 (-0.239, 1.837)	1.365e-01	3.668 (1.883, 5.454)	1.565e-04	-0.982 (-2.282, 0.317)	1.434e-01	-1.328 (-1.799, -0.857)	2.931e-07
sleep_score	-1.348 (-1.773, -0.924)	2.270e-08	-0.283 (-0.724, 0.157)	2.115e-01	0.019 (-0.952, 0.991)	9.690e-01	-1.154 (-2.431, 0.122)	8.129e-02	-0.070 (-1.162, 1.021)	8.998e-01	-0.903 (-1.280, -0.526)	9.098e-06
PA_score	0.076 (-0.850, 1.002)	8.723e-01	2.674 (1.669, 3.678)	1.457e-06	-1.184 (-2.782, 0.414)	1.514e-01	-2.543 (-5.160, 0.074)	6.143e-02	4.501 (2.431, 6.570)	6.885e-05	0.895 (0.084, 1.706)	3.320e-02
diet_score	-1.956 (-2.586, -1.326)	4.095e-08	-1.459 (-2.117, -0.802)	4.031e-05	4.965 (3.568, 6.363)	2.483e-09	5.485 (3.422, 7.548)	2.271e-06	-0.702 (-1.834, 0.429)	2.285e-01	-0.724 (-1.291, -0.157)	1.409e-02
life_essential_8_score	-0.916 (-1.193, -0.639)	7.718e-09	-0.261 (-0.587, 0.065)	1.204e-01	1.133 (0.615, 1.651)	6.507e-05	1.002 (0.179, 1.825)	2.009e-02	-0.388 (-0.944, 0.169)	1.772e-01	-0.435 (-0.677, -0.192)	6.793e-04
CMI	0.018 (-0.036, 0.073)	5.118e-01	-0.002 (-0.052, 0.047)	9.231e-01	-0.065 (-0.179, 0.049)	2.666e-01	0.128 (-0.025, 0.281)	1.061e-01	0.033 (-0.071, 0.137)	5.362e-01	0.001 (-0.046, 0.049)	9.575e-01

## Sheet: Table S2-Model 2
Health_Score	Estimate_herbicide_24D	P_value_herbicide_24D	Estimate_atrazine_meta	P_value_atrazine_meta	Estimate_OP_dimethyl	P_value_OP_dimethyl	Estimate_OP_diethyl	P_value_OP_diethyl	Estimate_glyphosate_meta	P_value_glyphosate_meta	Estimate_total_pesticide_score	P_value_total_pesticide_score
BP_score	0.569 (0.070, 1.068)	2.844e-02	0.408 (-0.112, 0.928)	1.284e-01	1.266 (0.341, 2.192)	9.602e-03	1.597 (0.099, 3.094)	4.116e-02	-0.194 (-1.334, 0.947)	7.405e-01	0.715 (0.279, 1.151)	1.823e-03
Blood_glucose_score	-0.247 (-0.743, 0.249)	3.325e-01	-0.004 (-0.398, 0.390)	9.850e-01	0.153 (-0.569, 0.876)	6.788e-01	-0.003 (-0.962, 0.956)	9.959e-01	0.140 (-0.615, 0.896)	7.172e-01	-0.240 (-0.597, 0.118)	1.922e-01
smoke_score	-0.931 (-1.879, 0.016)	5.795e-02	-1.801 (-2.468, -1.134)	1.250e-06	3.731 (2.375, 5.086)	1.436e-06	2.592 (0.418, 4.767)	2.306e-02	-3.190 (-4.920, -1.460)	6.376e-04	-0.748 (-1.478, -0.018)	4.773e-02
non_HDL_score	-0.152 (-0.795, 0.492)	6.455e-01	-0.569 (-1.195, 0.058)	7.940e-02	1.032 (-0.160, 2.224)	9.526e-02	-0.922 (-2.363, 0.520)	2.154e-01	-1.885 (-3.193, -0.576)	6.537e-03	-0.432 (-0.960, 0.095)	1.121e-01
BMI_score	-1.536 (-2.234, -0.838)	5.038e-05	-1.267 (-1.950, -0.585)	5.099e-04	1.066 (0.058, 2.074)	4.288e-02	3.700 (1.872, 5.528)	2.092e-04	-1.029 (-2.324, 0.265)	1.245e-01	-0.969 (-1.437, -0.500)	1.097e-04
sleep_score	-0.831 (-1.315, -0.347)	1.219e-03	-0.176 (-0.606, 0.253)	4.235e-01	0.063 (-0.887, 1.013)	8.968e-01	-1.183 (-2.511, 0.145)	8.640e-02	-0.093 (-1.195, 1.008)	8.688e-01	-0.618 (-1.006, -0.230)	2.428e-03
PA_score	0.157 (-0.771, 1.086)	7.406e-01	2.219 (1.218, 3.219)	4.465e-05	-1.026 (-2.478, 0.426)	1.717e-01	-2.742 (-5.242, -0.242)	3.592e-02	3.825 (1.816, 5.835)	4.416e-04	0.703 (-0.073, 1.478)	7.921e-02
diet_score	-1.738 (-2.396, -1.079)	1.993e-06	-0.993 (-1.644, -0.342)	3.837e-03	4.678 (3.332, 6.024)	7.060e-09	5.461 (3.460, 7.461)	1.694e-06	-0.382 (-1.568, 0.804)	5.301e-01	-0.433 (-0.997, 0.131)	1.364e-01
life_essential_8_score	-0.588 (-0.874, -0.302)	1.357e-04	-0.273 (-0.575, 0.029)	8.113e-02	1.370 (0.893, 1.848)	6.125e-07	1.063 (0.221, 1.904)	1.634e-02	-0.351 (-0.902, 0.200)	2.168e-01	-0.253 (-0.490, -0.015)	4.016e-02
CMI	0.027 (-0.031, 0.086)	3.572e-01	-0.013 (-0.061, 0.035)	5.910e-01	-0.078 (-0.192, 0.035)	1.819e-01	0.120 (-0.029, 0.269)	1.194e-01	0.008 (-0.091, 0.108)	8.694e-01	-0.002 (-0.049, 0.044)	9.228e-01

## Sheet: Table S3
Health_Score	Pesticide	Model	Quartile	Beta	SE	CI_Lower	CI_Upper	P_value
LE8 score	2,4-D	Model 1	Q2	-1.04947	0.732377	-2.48493	0.385992	0.15597
LE8 score	2,4-D	Model 1	Q3	-2.62762	0.730817	-4.06002	-1.19522	0.000573127
LE8 score	2,4-D	Model 1	Q4	-3.57809	0.706688	-4.9632	-2.19298	2.8e-06
LE8 score	2,4-D	Model 2	Q2	-0.803468	0.696295	-2.16821	0.56127	0.252458
LE8 score	2,4-D	Model 2	Q3	-1.89186	0.72712	-3.31701	-0.466703	0.0113076
LE8 score	2,4-D	Model 2	Q4	-2.2028	0.720887	-3.61574	-0.789863	0.0031767
LE8 score	2,4-D	Model 3	Q2	-0.593454	0.645875	-1.85937	0.672462	0.36186
LE8 score	2,4-D	Model 3	Q3	-1.44479	0.66081	-2.73997	-0.149599	0.0326987
LE8 score	2,4-D	Model 3	Q4	-1.20421	0.612844	-2.40538	-0.00303689	0.0540545
LE8 score	Atrazine	Model 1	Q2	-0.791152	0.582139	-1.93215	0.349841	0.178152
LE8 score	Atrazine	Model 1	Q3	-1.73947	0.66432	-3.04154	-0.437403	0.0106573
LE8 score	Atrazine	Model 1	Q4	-1.75673	0.817395	-3.35883	-0.15464	0.0348029
LE8 score	Atrazine	Model 2	Q2	-0.793793	0.563103	-1.89748	0.30989	0.163063
LE8 score	Atrazine	Model 2	Q3	-1.90594	0.653652	-3.1871	-0.624781	0.0047624
LE8 score	Atrazine	Model 2	Q4	-1.79998	0.736818	-3.24414	-0.355815	0.0170957
LE8 score	Atrazine	Model 3	Q2	-0.289566	0.546259	-1.36023	0.781101	0.598006
LE8 score	Atrazine	Model 3	Q3	-1.252	0.610587	-2.44875	-0.0552501	0.0446929
LE8 score	Atrazine	Model 3	Q4	-0.959147	0.712866	-2.35636	0.43807	0.183533
LE8 score	OP-Dimethyl	Model 1	Q2	0.872367	0.771146	-0.639078	2.38381	0.262446
LE8 score	OP-Dimethyl	Model 1	Q3	2.14709	0.738426	0.699774	3.5944	0.00509744
LE8 score	OP-Dimethyl	Model 1	Q4	3.63206	0.806268	2.05178	5.21235	3.13e-05
LE8 score	OP-Dimethyl	Model 2	Q2	1.22047	0.706787	-0.164836	2.60577	0.0899241
LE8 score	OP-Dimethyl	Model 2	Q3	2.60379	0.710341	1.21152	3.99606	0.000564297
LE8 score	OP-Dimethyl	Model 2	Q4	4.58119	0.750622	3.10997	6.05241	1.16e-07
LE8 score	OP-Dimethyl	Model 3	Q2	0.89122	0.695105	-0.471185	2.25362	0.206509
LE8 score	OP-Dimethyl	Model 3	Q3	2.03343	0.73884	0.585307	3.48156	0.00856661
LE8 score	OP-Dimethyl	Model 3	Q4	3.39954	0.744854	1.93963	4.85946	4.01e-05
LE8 score	OP-Diethyl	Model 1	Q2	0.744723	0.861842	-0.944487	2.43393	0.390971
LE8 score	OP-Diethyl	Model 1	Q3	1.31946	0.955207	-0.552745	3.19167	0.172299
LE8 score	OP-Diethyl	Model 1	Q4	2.1188	0.977361	0.203175	4.03443	0.0341452
LE8 score	OP-Diethyl	Model 2	Q2	1.27172	0.831906	-0.358819	2.90225	0.132181
LE8 score	OP-Diethyl	Model 2	Q3	1.49958	0.915309	-0.294427	3.29359	0.107167
LE8 score	OP-Diethyl	Model 2	Q4	2.44386	0.958567	0.56507	4.32265	0.0136604
LE8 score	OP-Diethyl	Model 3	Q2	0.777368	0.778124	-0.747755	2.30249	0.323244
LE8 score	OP-Diethyl	Model 3	Q3	1.10824	0.874039	-0.604872	2.82136	0.211482
LE8 score	OP-Diethyl	Model 3	Q4	2.13035	0.863488	0.437914	3.82279	0.0175825
LE8 score	Glyphosate	Model 1	Q2	1.04195	1.07937	-1.07361	3.15751	0.338188
LE8 score	Glyphosate	Model 1	Q3	1.06474	1.10666	-1.10431	3.23379	0.339788
LE8 score	Glyphosate	Model 1	Q4	0.139519	1.06145	-1.94093	2.21996	0.895859
LE8 score	Glyphosate	Model 2	Q2	1.30508	1.07721	-0.806245	3.4164	0.230868
LE8 score	Glyphosate	Model 2	Q3	1.59815	1.14043	-0.6371	3.8334	0.166726
LE8 score	Glyphosate	Model 2	Q4	0.447374	1.08474	-1.67871	2.57346	0.681631
LE8 score	Glyphosate	Model 3	Q2	0.980939	0.901424	-0.785852	2.74773	0.282296
LE8 score	Glyphosate	Model 3	Q3	1.24031	0.939287	-0.60069	3.08132	0.193351
LE8 score	Glyphosate	Model 3	Q4	0.435834	0.931233	-1.38938	2.26105	0.64203
LE8 score	Total pesticide score	Model 1	Q2	-0.127769	0.522387	-1.15165	0.896108	0.807326
LE8 score	Total pesticide score	Model 1	Q3	0.62132	0.488411	-0.335967	1.57861	0.20657
LE8 score	Total pesticide score	Model 1	Q4	-1.50873	0.533029	-2.55347	-0.463995	0.00571947
LE8 score	Total pesticide score	Model 2	Q2	-0.0688768	0.488903	-1.02713	0.889374	0.888298
LE8 score	Total pesticide score	Model 2	Q3	0.709771	0.481564	-0.234094	1.65364	0.144206
LE8 score	Total pesticide score	Model 2	Q4	-0.899371	0.52848	-1.93519	0.13645	0.0924467
LE8 score	Total pesticide score	Model 3	Q2	0.0521231	0.471286	-0.871598	0.975844	0.912231
LE8 score	Total pesticide score	Model 3	Q3	0.767203	0.441692	-0.0985127	1.63292	0.0864988
LE8 score	Total pesticide score	Model 3	Q4	-0.377248	0.479499	-1.31707	0.562569	0.433904
BP score	2,4-D	Model 1	Q2	1.06049	1.48031	-1.84092	3.9619	0.475943
BP score	2,4-D	Model 1	Q3	-1.10958	1.24787	-3.5554	1.33624	0.376713
BP score	2,4-D	Model 1	Q4	-0.313517	1.45837	-3.17192	2.54489	0.83036
BP score	2,4-D	Model 2	Q2	1.74657	1.42335	-1.0432	4.53635	0.223903
BP score	2,4-D	Model 2	Q3	0.410893	1.21382	-1.9682	2.78999	0.735991
BP score	2,4-D	Model 2	Q4	2.23028	1.35323	-0.422058	4.88261	0.103812
BP score	2,4-D	Model 3	Q2	2.06142	1.43997	-0.760914	4.88375	0.157454
BP score	2,4-D	Model 3	Q3	0.732854	1.23981	-1.69717	3.16287	0.556671
BP score	2,4-D	Model 3	Q4	2.8133	1.33642	0.193917	5.43268	0.0394781
BP score	Atrazine	Model 1	Q2	1.9557	1.29666	-0.58575	4.49715	0.135633
BP score	Atrazine	Model 1	Q3	3.33659	1.60621	0.188419	6.48476	0.0411518
BP score	Atrazine	Model 1	Q4	2.95822	1.65642	-0.288372	6.20481	0.0781032
BP score	Atrazine	Model 2	Q2	0.884889	1.12171	-1.31366	3.08344	0.432848
BP score	Atrazine	Model 2	Q3	1.21812	1.51347	-1.74828	4.18451	0.42363
BP score	Atrazine	Model 2	Q4	1.36966	1.36961	-1.31478	4.05409	0.320738
BP score	Atrazine	Model 3	Q2	1.3378	1.11672	-0.85097	3.52658	0.235638
BP score	Atrazine	Model 3	Q3	1.8764	1.54005	-1.14209	4.89489	0.227839
BP score	Atrazine	Model 3	Q4	2.3378	1.3863	-0.379348	5.05495	0.0969203
BP score	OP-Dimethyl	Model 1	Q2	-0.217794	1.53533	-3.22705	2.79146	0.88767
BP score	OP-Dimethyl	Model 1	Q3	0.265912	1.91724	-3.49187	4.0237	0.890155
BP score	OP-Dimethyl	Model 1	Q4	1.17525	1.66106	-2.08043	4.43093	0.481977
BP score	OP-Dimethyl	Model 2	Q2	0.6153	1.49687	-2.31857	3.54917	0.682657
BP score	OP-Dimethyl	Model 2	Q3	1.84691	1.76921	-1.62075	5.31456	0.301175
BP score	OP-Dimethyl	Model 2	Q4	4.44229	1.49741	1.50736	7.37722	0.00447793
BP score	OP-Dimethyl	Model 3	Q2	0.417572	1.42288	-2.37128	3.20642	0.770544
BP score	OP-Dimethyl	Model 3	Q3	1.46363	2.0095	-2.47499	5.40225	0.470255
BP score	OP-Dimethyl	Model 3	Q4	3.08228	1.64138	-0.13483	6.29939	0.0670386
BP score	OP-Diethyl	Model 1	Q2	-1.45893	1.62694	-4.64774	1.72987	0.373445
BP score	OP-Diethyl	Model 1	Q3	2.27009	2.00859	-1.66675	6.20693	0.262895
BP score	OP-Diethyl	Model 1	Q4	1.29974	1.89905	-2.42239	5.02187	0.496348
BP score	OP-Diethyl	Model 2	Q2	0.536285	1.63221	-2.66284	3.73541	0.743756
BP score	OP-Diethyl	Model 2	Q3	3.04866	1.80225	-0.483755	6.58108	0.0964895
BP score	OP-Diethyl	Model 2	Q4	2.69188	1.71817	-0.675737	6.05949	0.123024
BP score	OP-Diethyl	Model 3	Q2	-0.315809	1.49994	-3.2557	2.62408	0.834212
BP score	OP-Diethyl	Model 3	Q3	2.40722	1.84897	-1.21676	6.0312	0.199717
BP score	OP-Diethyl	Model 3	Q4	2.4165	1.58693	-0.693892	5.52689	0.134977
BP score	Glyphosate	Model 1	Q2	1.11986	1.74014	-2.29082	4.53054	0.522282
BP score	Glyphosate	Model 1	Q3	-3.24306	2.07005	-7.30035	0.814224	0.122367
BP score	Glyphosate	Model 1	Q4	-1.31333	1.85234	-4.94392	2.31727	0.48102
BP score	Glyphosate	Model 2	Q2	1.93724	1.49907	-1.00093	4.87542	0.201657
BP score	Glyphosate	Model 2	Q3	-1.14956	1.94319	-4.95821	2.65909	0.556552
BP score	Glyphosate	Model 2	Q4	-0.108871	1.65452	-3.35173	3.13399	0.947774
BP score	Glyphosate	Model 3	Q2	1.43425	1.4089	-1.32719	4.19568	0.314123
BP score	Glyphosate	Model 3	Q3	-1.90559	1.83849	-5.50903	1.69785	0.305508
BP score	Glyphosate	Model 3	Q4	-0.143566	1.55984	-3.20085	2.91371	0.927076
BP score	Total pesticide score	Model 1	Q2	2.79677	1.22169	0.402257	5.19128	0.0243773
BP score	Total pesticide score	Model 1	Q3	2.74531	1.17738	0.437652	5.05298	0.021923
BP score	Total pesticide score	Model 1	Q4	1.76904	1.08653	-0.360548	3.89864	0.106947
BP score	Total pesticide score	Model 2	Q2	2.72063	1.08293	0.598098	4.84316	0.0138842
BP score	Total pesticide score	Model 2	Q3	2.78935	1.15676	0.522096	5.0566	0.0180476
BP score	Total pesticide score	Model 2	Q4	2.69268	1.06019	0.614708	4.77065	0.0129104
BP score	Total pesticide score	Model 3	Q2	2.81395	1.14231	0.575015	5.05288	0.0160562
BP score	Total pesticide score	Model 3	Q3	3.0736	1.1725	0.775496	5.37171	0.0105976
BP score	Total pesticide score	Model 3	Q4	3.06867	1.05251	1.00574	5.13159	0.00467948
Blood glucose score	2,4-D	Model 1	Q2	-1.42752	1.05281	-3.49104	0.635991	0.179142
Blood glucose score	2,4-D	Model 1	Q3	-1.63916	1.07733	-3.75073	0.47241	0.132284
Blood glucose score	2,4-D	Model 1	Q4	-3.53747	1.17423	-5.83895	-1.23599	0.00351698
Blood glucose score	2,4-D	Model 2	Q2	-1.15422	0.950431	-3.01706	0.708626	0.22867
Blood glucose score	2,4-D	Model 2	Q3	-0.454834	1.08204	-2.57563	1.66596	0.675518
Blood glucose score	2,4-D	Model 2	Q4	-0.965007	1.0917	-3.10474	1.17472	0.379749
Blood glucose score	2,4-D	Model 3	Q2	-0.889375	0.96065	-2.77225	0.993498	0.358256
Blood glucose score	2,4-D	Model 3	Q3	-0.0741942	1.05972	-2.15124	2.00285	0.944416
Blood glucose score	2,4-D	Model 3	Q4	-0.331863	1.13871	-2.56373	1.9	0.771721
Blood glucose score	Atrazine	Model 1	Q2	1.40447	1.00728	-0.569808	3.37874	0.167286
Blood glucose score	Atrazine	Model 1	Q3	3.11947	1.06405	1.03394	5.20501	0.00445162
Blood glucose score	Atrazine	Model 1	Q4	0.842144	1.23531	-1.57906	3.26334	0.497483
Blood glucose score	Atrazine	Model 2	Q2	0.646075	0.91795	-1.15311	2.44526	0.483877
Blood glucose score	Atrazine	Model 2	Q3	1.52335	1.04239	-0.519734	3.56644	0.14838
Blood glucose score	Atrazine	Model 2	Q4	-0.477393	1.04678	-2.52908	1.5743	0.64976
Blood glucose score	Atrazine	Model 3	Q2	1.05293	0.940095	-0.789658	2.89551	0.267167
Blood glucose score	Atrazine	Model 3	Q3	2.04219	1.00294	0.0764297	4.00795	0.0461511
Blood glucose score	Atrazine	Model 3	Q4	0.306772	0.99831	-1.64992	2.26346	0.759686
Blood glucose score	OP-Dimethyl	Model 1	Q2	-3.29062	1.38873	-6.01252	-0.568711	0.0210453
Blood glucose score	OP-Dimethyl	Model 1	Q3	0.0708615	1.29385	-2.46508	2.6068	0.956505
Blood glucose score	OP-Dimethyl	Model 1	Q4	-2.574	1.21575	-4.95688	-0.191128	0.0383964
Blood glucose score	OP-Dimethyl	Model 2	Q2	-2.17467	1.226	-4.57764	0.228291	0.081736
Blood glucose score	OP-Dimethyl	Model 2	Q3	1.59979	1.23276	-0.816419	4.016	0.199896
Blood glucose score	OP-Dimethyl	Model 2	Q4	0.0205194	1.14864	-2.23082	2.27186	0.985813
Blood glucose score	OP-Dimethyl	Model 3	Q2	-2.23	1.22478	-4.63058	0.170576	0.0754529
Blood glucose score	OP-Dimethyl	Model 3	Q3	1.20867	1.27581	-1.29192	3.70926	0.348623
Blood glucose score	OP-Dimethyl	Model 3	Q4	-0.93477	1.08977	-3.07072	1.20118	0.39567
Blood glucose score	OP-Diethyl	Model 1	Q2	-1.96531	1.3828	-4.6756	0.744982	0.160421
Blood glucose score	OP-Diethyl	Model 1	Q3	-0.327292	1.23556	-2.74899	2.09441	0.792
Blood glucose score	OP-Diethyl	Model 1	Q4	-1.42805	1.18497	-3.75059	0.894494	0.232883
Blood glucose score	OP-Diethyl	Model 2	Q2	-0.311053	1.39013	-3.03571	2.41361	0.82379
Blood glucose score	OP-Diethyl	Model 2	Q3	0.179727	1.10677	-1.98954	2.349	0.871606
Blood glucose score	OP-Diethyl	Model 2	Q4	-0.533583	1.18394	-2.85411	1.78694	0.654022
Blood glucose score	OP-Diethyl	Model 3	Q2	-1.0249	1.27733	-3.52847	1.47867	0.426649
Blood glucose score	OP-Diethyl	Model 3	Q3	-0.264154	1.01545	-2.25443	1.72612	0.795973
Blood glucose score	OP-Diethyl	Model 3	Q4	-0.780758	1.09668	-2.93025	1.36874	0.480267
Blood glucose score	Glyphosate	Model 1	Q2	-0.197163	1.28602	-2.71775	2.32343	0.878657
Blood glucose score	Glyphosate	Model 1	Q3	-0.401272	1.32767	-3.0035	2.20095	0.763498
Blood glucose score	Glyphosate	Model 1	Q4	1.13593	1.12509	-1.06925	3.34111	0.316661
Blood glucose score	Glyphosate	Model 2	Q2	0.504354	1.24351	-1.93293	2.94164	0.686618
Blood glucose score	Glyphosate	Model 2	Q3	1.36082	1.45309	-1.48724	4.20889	0.35311
Blood glucose score	Glyphosate	Model 2	Q4	1.91897	1.14658	-0.328326	4.16626	0.0998788
Blood glucose score	Glyphosate	Model 3	Q2	0.234128	1.1489	-2.01771	2.48597	0.83944
Blood glucose score	Glyphosate	Model 3	Q3	1.07754	1.33279	-1.53472	3.6898	0.423064
Blood glucose score	Glyphosate	Model 3	Q4	2.10322	1.00401	0.13535	4.07108	0.0418483
Blood glucose score	Total pesticide score	Model 1	Q2	-0.272793	0.84596	-1.93088	1.38529	0.74784
Blood glucose score	Total pesticide score	Model 1	Q3	-0.15329	0.728239	-1.58064	1.27406	0.833752
Blood glucose score	Total pesticide score	Model 1	Q4	-1.62562	0.819375	-3.23159	-0.0196457	0.0502717
Blood glucose score	Total pesticide score	Model 2	Q2	-0.50223	0.769412	-2.01028	1.00582	0.515682
Blood glucose score	Total pesticide score	Model 2	Q3	-0.417547	0.722445	-1.83354	0.998445	0.564817
Blood glucose score	Total pesticide score	Model 2	Q4	-0.913586	0.741459	-2.36685	0.539674	0.221292
Blood glucose score	Total pesticide score	Model 3	Q2	-0.384802	0.7414	-1.83795	1.06834	0.605274
Blood glucose score	Total pesticide score	Model 3	Q3	-0.222107	0.683089	-1.56096	1.11675	0.745972
Blood glucose score	Total pesticide score	Model 3	Q4	-0.502591	0.705277	-1.88493	0.879753	0.478296
Smoke score	2,4-D	Model 1	Q2	1.84032	2.03622	-2.15066	5.83131	0.368959
Smoke score	2,4-D	Model 1	Q3	-2.61082	1.87461	-6.28505	1.06342	0.167764
Smoke score	2,4-D	Model 1	Q4	-2.39991	2.19062	-6.69353	1.89371	0.27674
Smoke score	2,4-D	Model 2	Q2	2.18418	2.07599	-1.88475	6.25311	0.296365
Smoke score	2,4-D	Model 2	Q3	-2.29547	1.93443	-6.08694	1.49601	0.239382
Smoke score	2,4-D	Model 2	Q4	-2.69294	2.29255	-7.18634	1.80047	0.244118
Smoke score	2,4-D	Model 3	Q2	2.71902	1.79824	-0.805537	6.24358	0.135773
Smoke score	2,4-D	Model 3	Q3	-0.822176	1.77621	-4.30354	2.65919	0.645122
Smoke score	2,4-D	Model 3	Q4	0.741834	2.08889	-3.3524	4.83606	0.723736
Smoke score	Atrazine	Model 1	Q2	-2.32954	1.58703	-5.44013	0.781038	0.146268
Smoke score	Atrazine	Model 1	Q3	-8.24516	1.72808	-11.6322	-4.85812	8.67e-06
Smoke score	Atrazine	Model 1	Q4	-9.30156	1.64103	-12.518	-6.08514	2.47e-07
Smoke score	Atrazine	Model 2	Q2	-1.55214	1.58112	-4.65115	1.54686	0.329642
Smoke score	Atrazine	Model 2	Q3	-6.65377	1.70082	-9.98738	-3.32015	0.000209456
Smoke score	Atrazine	Model 2	Q4	-7.57695	1.65735	-10.8254	-4.32855	2.03e-05
Smoke score	Atrazine	Model 3	Q2	-0.22433	1.45114	-3.06857	2.61991	0.877664
Smoke score	Atrazine	Model 3	Q3	-4.57331	1.60968	-7.72827	-1.41834	0.00613184
Smoke score	Atrazine	Model 3	Q4	-5.52242	1.52769	-8.51669	-2.52816	0.000616384
Smoke score	OP-Dimethyl	Model 1	Q2	5.45858	1.91782	1.69966	9.2175	0.00604598
Smoke score	OP-Dimethyl	Model 1	Q3	11.8382	1.98214	7.95319	15.7232	1.37e-07
Smoke score	OP-Dimethyl	Model 1	Q4	11.6918	2.12654	7.52379	15.8598	8.31e-07
Smoke score	OP-Dimethyl	Model 2	Q2	4.69482	1.92266	0.926403	8.46325	0.0179187
Smoke score	OP-Dimethyl	Model 2	Q3	10.8664	1.99041	6.96517	14.7676	1.23e-06
Smoke score	OP-Dimethyl	Model 2	Q4	10.9654	2.11179	6.82632	15.1045	3.23e-06
Smoke score	OP-Dimethyl	Model 3	Q2	3.8247	1.81761	0.262178	7.38723	0.0411054
Smoke score	OP-Dimethyl	Model 3	Q3	9.12064	1.83426	5.5255	12.7158	1.06e-05
Smoke score	OP-Dimethyl	Model 3	Q4	7.848	2.14603	3.64177	12.0542	0.00067812
Smoke score	OP-Diethyl	Model 1	Q2	7.83147	2.00708	3.89759	11.7654	0.000243981
Smoke score	OP-Diethyl	Model 1	Q3	6.02004	2.406	1.30428	10.7358	0.01509
Smoke score	OP-Diethyl	Model 1	Q4	6.94803	2.58005	1.89114	12.0049	0.00916687
Smoke score	OP-Diethyl	Model 2	Q2	7.07472	2.02005	3.11543	11.034	0.000934454
Smoke score	OP-Diethyl	Model 2	Q3	5.89452	2.43756	1.11689	10.6721	0.0190003
Smoke score	OP-Diethyl	Model 2	Q4	6.83755	2.61914	1.70403	11.9711	0.0116741
Smoke score	OP-Diethyl	Model 3	Q2	6.09544	1.95659	2.26052	9.93037	0.00323004
Smoke score	OP-Diethyl	Model 3	Q3	4.77218	2.35639	0.153652	9.3907	0.0489393
Smoke score	OP-Diethyl	Model 3	Q4	5.7282	2.29569	1.22866	10.2278	0.0164131
Smoke score	Glyphosate	Model 1	Q2	4.19877	2.51935	-0.739156	9.13671	0.100719
Smoke score	Glyphosate	Model 1	Q3	4.79275	2.37818	0.131516	9.45399	0.0482854
Smoke score	Glyphosate	Model 1	Q4	-1.01432	2.62797	-6.16514	4.1365	0.700861
Smoke score	Glyphosate	Model 2	Q2	4.11289	2.55739	-0.8996	9.12538	0.11351
Smoke score	Glyphosate	Model 2	Q3	4.11618	2.49063	-0.76545	8.99781	0.104097
Smoke score	Glyphosate	Model 2	Q4	-0.846876	2.69292	-6.125	4.43124	0.754344
Smoke score	Glyphosate	Model 3	Q2	3.02471	2.16937	-1.22725	7.27668	0.170079
Smoke score	Glyphosate	Model 3	Q3	3.05436	2.00987	-0.884986	6.99371	0.135587
Smoke score	Glyphosate	Model 3	Q4	-1.13962	2.27608	-5.60074	3.32149	0.619026
Smoke score	Total pesticide score	Model 1	Q2	-0.800786	1.20677	-3.16605	1.56448	0.508638
Smoke score	Total pesticide score	Model 1	Q3	0.807565	1.33583	-1.81067	3.4258	0.546989
Smoke score	Total pesticide score	Model 1	Q4	-3.5477	1.44983	-6.38937	-0.706036	0.0163267
Smoke score	Total pesticide score	Model 2	Q2	-0.335219	1.19484	-2.6771	2.00667	0.779733
Smoke score	Total pesticide score	Model 2	Q3	1.57814	1.31951	-1.0081	4.16438	0.235021
Smoke score	Total pesticide score	Model 2	Q4	-2.77756	1.47052	-5.65979	0.104658	0.062325
Smoke score	Total pesticide score	Model 3	Q2	0.148095	1.13381	-2.07416	2.37035	0.896427
Smoke score	Total pesticide score	Model 3	Q3	1.67191	1.15676	-0.595331	3.93915	0.152527
Smoke score	Total pesticide score	Model 3	Q4	-1.06087	1.31067	-3.62977	1.50804	0.420839
non HDL score	2,4-D	Model 1	Q2	1.14	1.55318	-1.90422	4.18423	0.465218
non HDL score	2,4-D	Model 1	Q3	0.988146	1.57652	-2.10183	4.07812	0.532675
non HDL score	2,4-D	Model 1	Q4	0.464705	1.66096	-2.79077	3.72018	0.780406
non HDL score	2,4-D	Model 2	Q2	1.39535	1.50185	-1.54829	4.33898	0.356039
non HDL score	2,4-D	Model 2	Q3	0.986368	1.56674	-2.08445	4.05719	0.531029
non HDL score	2,4-D	Model 2	Q4	0.437611	1.63237	-2.76184	3.63706	0.789424
non HDL score	2,4-D	Model 3	Q2	1.61499	1.47099	-1.26815	4.49814	0.276637
non HDL score	2,4-D	Model 3	Q3	1.21313	1.5107	-1.74784	4.1741	0.42513
non HDL score	2,4-D	Model 3	Q4	1.05939	1.58576	-2.04869	4.16748	0.506652
non HDL score	Atrazine	Model 1	Q2	-0.299854	1.18263	-2.61782	2.01811	0.800529
non HDL score	Atrazine	Model 1	Q3	1.02776	1.37807	-1.67326	3.72878	0.458091
non HDL score	Atrazine	Model 1	Q4	-1.6611	1.48086	-4.56359	1.24139	0.265516
non HDL score	Atrazine	Model 2	Q2	-1.09285	1.2005	-3.44582	1.26013	0.365773
non HDL score	Atrazine	Model 2	Q3	-0.180751	1.38937	-2.90391	2.54241	0.896864
non HDL score	Atrazine	Model 2	Q4	-2.57029	1.47617	-5.46359	0.323008	0.0860445
non HDL score	Atrazine	Model 3	Q2	-0.7173	1.16482	-3.00034	1.56574	0.540352
non HDL score	Atrazine	Model 3	Q3	0.0177559	1.30902	-2.54792	2.58343	0.989223
non HDL score	Atrazine	Model 3	Q4	-1.65583	1.46111	-4.5196	1.20795	0.26161
non HDL score	OP-Dimethyl	Model 1	Q2	-0.523149	2.28215	-4.99616	3.94986	0.819466
non HDL score	OP-Dimethyl	Model 1	Q3	-0.40222	2.02662	-4.37441	3.56996	0.84335
non HDL score	OP-Dimethyl	Model 1	Q4	1.909	2.10842	-2.2235	6.0415	0.368865
non HDL score	OP-Dimethyl	Model 2	Q2	-0.219365	2.16003	-4.45302	4.01429	0.919485
non HDL score	OP-Dimethyl	Model 2	Q3	0.299159	1.92181	-3.4676	4.06591	0.876878
non HDL score	OP-Dimethyl	Model 2	Q4	3.14278	1.98053	-0.739062	7.02463	0.118389
non HDL score	OP-Dimethyl	Model 3	Q2	-0.868297	2.09193	-4.96848	3.23188	0.680108
non HDL score	OP-Dimethyl	Model 3	Q3	-0.27968	1.90831	-4.01996	3.4606	0.884149
non HDL score	OP-Dimethyl	Model 3	Q4	1.56101	1.92742	-2.21674	5.33876	0.422359
non HDL score	OP-Diethyl	Model 1	Q2	-2.94244	2.54524	-7.93111	2.04622	0.25224
non HDL score	OP-Diethyl	Model 1	Q3	-2.62051	2.1375	-6.81001	1.56899	0.225001
non HDL score	OP-Diethyl	Model 1	Q4	-2.36552	2.19493	-6.66758	1.93654	0.285473
non HDL score	OP-Diethyl	Model 2	Q2	-2.14517	2.48561	-7.01697	2.72663	0.391935
non HDL score	OP-Diethyl	Model 2	Q3	-2.31093	1.9921	-6.21545	1.59358	0.251132
non HDL score	OP-Diethyl	Model 2	Q4	-1.79658	2.00862	-5.73349	2.14032	0.375059
non HDL score	OP-Diethyl	Model 3	Q2	-2.76578	2.42358	-7.516	1.98444	0.259961
non HDL score	OP-Diethyl	Model 3	Q3	-2.50145	2.01668	-6.45414	1.45124	0.221408
non HDL score	OP-Diethyl	Model 3	Q4	-2.09204	1.95642	-5.92662	1.74254	0.290755
non HDL score	Glyphosate	Model 1	Q2	1.08156	1.56964	-1.99493	4.15805	0.493405
non HDL score	Glyphosate	Model 1	Q3	2.5205	1.65514	-0.723571	5.76458	0.132968
non HDL score	Glyphosate	Model 1	Q4	2.21902	1.48805	-0.697568	5.1356	0.141057
non HDL score	Glyphosate	Model 2	Q2	1.4319	1.51748	-1.54235	4.40615	0.349498
non HDL score	Glyphosate	Model 2	Q3	3.32627	1.43658	0.510568	6.14197	0.0243475
non HDL score	Glyphosate	Model 2	Q4	2.76048	1.36755	0.0800847	5.44088	0.0484195
non HDL score	Glyphosate	Model 3	Q2	1.32916	1.4739	-1.55968	4.218	0.371965
non HDL score	Glyphosate	Model 3	Q3	2.99804	1.32964	0.391952	5.60412	0.02906
non HDL score	Glyphosate	Model 3	Q4	2.68933	1.36232	0.0191824	5.35947	0.05453
non HDL score	Total pesticide score	Model 1	Q2	-1.10106	1.21984	-3.49195	1.28983	0.369108
non HDL score	Total pesticide score	Model 1	Q3	0.848878	1.22237	-1.54697	3.24473	0.489169
non HDL score	Total pesticide score	Model 1	Q4	-1.13455	1.10528	-3.3009	1.0318	0.307387
non HDL score	Total pesticide score	Model 2	Q2	-1.24882	1.16183	-3.526	1.02836	0.285471
non HDL score	Total pesticide score	Model 2	Q3	0.768343	1.21849	-1.61989	3.15658	0.530013
non HDL score	Total pesticide score	Model 2	Q4	-1.41682	1.0905	-3.5542	0.720557	0.197374
non HDL score	Total pesticide score	Model 3	Q2	-1.26848	1.14096	-3.50476	0.9678	0.26979
non HDL score	Total pesticide score	Model 3	Q3	0.629195	1.20849	-1.73945	2.99784	0.604148
non HDL score	Total pesticide score	Model 3	Q4	-1.15539	1.06935	-3.25132	0.940539	0.2834
BMI score	2,4-D	Model 1	Q2	-3.54049	1.62634	-6.72813	-0.352861	0.032588
BMI score	2,4-D	Model 1	Q3	-7.43053	1.52256	-10.4148	-4.44631	5.7e-06
BMI score	2,4-D	Model 1	Q4	-8.66739	1.56029	-11.7256	-5.60923	3.92e-07
BMI score	2,4-D	Model 2	Q2	-2.86541	1.58246	-5.96703	0.236211	0.0744736
BMI score	2,4-D	Model 2	Q3	-5.91229	1.57826	-9.00567	-2.8189	0.000365561
BMI score	2,4-D	Model 2	Q4	-5.78775	1.65729	-9.03605	-2.53946	0.000834022
BMI score	2,4-D	Model 3	Q2	-2.75275	1.59781	-5.88445	0.378947	0.0900697
BMI score	2,4-D	Model 3	Q3	-5.67645	1.57364	-8.76079	-2.59211	0.000631563
BMI score	2,4-D	Model 3	Q4	-5.32416	1.67089	-8.5991	-2.04922	0.00228716
BMI score	Atrazine	Model 1	Q2	-1.86529	1.58092	-4.96388	1.23331	0.241729
BMI score	Atrazine	Model 1	Q3	-5.99057	1.67511	-9.27378	-2.70736	0.000610361
BMI score	Atrazine	Model 1	Q4	-6.5978	1.8314	-10.1873	-3.00825	0.000559869
BMI score	Atrazine	Model 2	Q2	-1.52966	1.55562	-4.57869	1.51936	0.32884
BMI score	Atrazine	Model 2	Q3	-5.77758	1.6613	-9.03373	-2.52143	0.000873527
BMI score	Atrazine	Model 2	Q4	-6.25822	1.80597	-9.79793	-2.71851	0.00090873
BMI score	Atrazine	Model 3	Q2	-1.02962	1.56829	-4.10347	2.04423	0.513999
BMI score	Atrazine	Model 3	Q3	-5.48993	1.62445	-8.67386	-2.306	0.00128101
BMI score	Atrazine	Model 3	Q4	-5.66572	1.78536	-9.16502	-2.16641	0.0023765
BMI score	OP-Dimethyl	Model 1	Q2	-1.17158	1.69705	-4.4978	2.15465	0.49263
BMI score	OP-Dimethyl	Model 1	Q3	-2.52056	1.58751	-5.63207	0.590948	0.117599
BMI score	OP-Dimethyl	Model 1	Q4	3.88796	1.78006	0.399048	7.37687	0.0328686
BMI score	OP-Dimethyl	Model 2	Q2	-0.475524	1.69374	-3.79526	2.84421	0.779972
BMI score	OP-Dimethyl	Model 2	Q3	-1.85715	1.61465	-5.02187	1.30756	0.255134
BMI score	OP-Dimethyl	Model 2	Q4	5.00986	1.74101	1.59747	8.42225	0.00572921
BMI score	OP-Dimethyl	Model 3	Q2	-0.644235	1.71535	-4.00632	2.71785	0.709041
BMI score	OP-Dimethyl	Model 3	Q3	-2.12903	1.69835	-5.45778	1.19973	0.216612
BMI score	OP-Dimethyl	Model 3	Q4	4.45663	1.78394	0.960112	7.95314	0.0162925
BMI score	OP-Diethyl	Model 1	Q2	-1.5352	1.74098	-4.94752	1.87711	0.381401
BMI score	OP-Diethyl	Model 1	Q3	4.11317	1.82125	0.543514	7.68283	0.0275675
BMI score	OP-Diethyl	Model 1	Q4	6.42813	1.94932	2.60747	10.2488	0.00164198
BMI score	OP-Diethyl	Model 2	Q2	-0.984689	1.72653	-4.36869	2.39931	0.570821
BMI score	OP-Diethyl	Model 2	Q3	4.33697	1.77338	0.861134	7.8128	0.017752
BMI score	OP-Diethyl	Model 2	Q4	6.72113	1.99732	2.80639	10.6359	0.00141447
BMI score	OP-Diethyl	Model 3	Q2	-1.35924	1.72994	-4.74992	2.03143	0.436244
BMI score	OP-Diethyl	Model 3	Q3	4.02191	1.75358	0.584898	7.45892	0.0266506
BMI score	OP-Diethyl	Model 3	Q4	6.26962	1.98705	2.37501	10.1642	0.00289093
BMI score	Glyphosate	Model 1	Q2	0.264375	1.78144	-3.22724	3.75599	0.882512
BMI score	Glyphosate	Model 1	Q3	-0.69391	2.05801	-4.7276	3.33978	0.737142
BMI score	Glyphosate	Model 1	Q4	-3.6624	1.8642	-7.31622	-0.00857647	0.0540202
BMI score	Glyphosate	Model 2	Q2	0.552662	1.80915	-2.99328	4.0986	0.761153
BMI score	Glyphosate	Model 2	Q3	-0.285991	2.09039	-4.38315	3.81117	0.891679
BMI score	Glyphosate	Model 2	Q4	-3.52701	1.9096	-7.26983	0.215815	0.0701316
BMI score	Glyphosate	Model 3	Q2	0.50525	1.76184	-2.94795	3.95845	0.775601
BMI score	Glyphosate	Model 3	Q3	-0.295831	2.05772	-4.32896	3.7373	0.886327
BMI score	Glyphosate	Model 3	Q4	-3.39578	1.9122	-7.14368	0.352129	0.0825198
BMI score	Total pesticide score	Model 1	Q2	-2.08284	1.25758	-4.5477	0.382015	0.10112
BMI score	Total pesticide score	Model 1	Q3	-0.909499	1.05936	-2.98584	1.16684	0.392851
BMI score	Total pesticide score	Model 1	Q4	-5.886	1.11412	-8.06968	-3.70231	8.62e-07
BMI score	Total pesticide score	Model 2	Q2	-1.72741	1.22173	-4.122	0.667176	0.161041
BMI score	Total pesticide score	Model 2	Q3	-0.535285	1.0219	-2.53821	1.46764	0.601772
BMI score	Total pesticide score	Model 2	Q4	-4.53584	1.13542	-6.76126	-2.31043	0.000137156
BMI score	Total pesticide score	Model 3	Q2	-1.76633	1.2175	-4.15264	0.619974	0.15101
BMI score	Total pesticide score	Model 3	Q3	-0.632024	1.01328	-2.61805	1.354	0.534689
BMI score	Total pesticide score	Model 3	Q4	-4.37394	1.12391	-6.5768	-2.17109	0.000213872
Sleep score	2,4-D	Model 1	Q2	-2.3657	0.974039	-4.27481	-0.456581	0.0175144
Sleep score	2,4-D	Model 1	Q3	-2.82944	1.00999	-4.80902	-0.849848	0.00644965
Sleep score	2,4-D	Model 1	Q4	-6.99504	1.05441	-9.06168	-4.9284	4.26e-09
Sleep score	2,4-D	Model 2	Q2	-2.06671	0.969954	-3.96782	-0.1656	0.0366262
Sleep score	2,4-D	Model 2	Q3	-1.60112	1.03038	-3.62067	0.418427	0.124716
Sleep score	2,4-D	Model 2	Q4	-4.86174	1.12857	-7.07374	-2.64975	5.28e-05
Sleep score	2,4-D	Model 3	Q2	-1.90425	0.977074	-3.81932	0.0108116	0.0559832
Sleep score	2,4-D	Model 3	Q3	-1.22621	1.0236	-3.23247	0.780047	0.235652
Sleep score	2,4-D	Model 3	Q4	-3.90712	1.11864	-6.09965	-1.71458	0.000904091
Sleep score	Atrazine	Model 1	Q2	-1.37591	0.910606	-3.16069	0.40888	0.13494
Sleep score	Atrazine	Model 1	Q3	-2.1749	1.10063	-4.33214	-0.0176556	0.0517796
Sleep score	Atrazine	Model 1	Q4	-1.72571	1.0966	-3.87504	0.423629	0.119714
Sleep score	Atrazine	Model 2	Q2	-0.755334	0.903382	-2.52596	1.01529	0.405934
Sleep score	Atrazine	Model 2	Q3	-1.31511	1.09709	-3.4654	0.835188	0.234678
Sleep score	Atrazine	Model 2	Q4	-0.913332	1.08126	-3.0326	1.20594	0.401161
Sleep score	Atrazine	Model 3	Q2	-0.111171	0.924818	-1.92381	1.70147	0.90472
Sleep score	Atrazine	Model 3	Q3	-0.400315	1.0456	-2.44968	1.64905	0.703177
Sleep score	Atrazine	Model 3	Q4	0.0841285	1.03881	-1.95194	2.1202	0.935723
Sleep score	OP-Dimethyl	Model 1	Q2	1.40349	1.2311	-1.00946	3.81644	0.258803
Sleep score	OP-Dimethyl	Model 1	Q3	-0.0440891	1.53574	-3.05414	2.96596	0.977192
Sleep score	OP-Dimethyl	Model 1	Q4	-0.0482973	1.59501	-3.17453	3.07793	0.975944
Sleep score	OP-Dimethyl	Model 2	Q2	1.51672	1.229	-0.892126	3.92557	0.222507
Sleep score	OP-Dimethyl	Model 2	Q3	-0.0660316	1.48621	-2.979	2.84693	0.964726
Sleep score	OP-Dimethyl	Model 2	Q4	0.232737	1.5649	-2.83448	3.29995	0.882326
Sleep score	OP-Dimethyl	Model 3	Q2	1.10174	1.23532	-1.31949	3.52298	0.377316
Sleep score	OP-Dimethyl	Model 3	Q3	-0.826963	1.40997	-3.59051	1.93658	0.56053
Sleep score	OP-Dimethyl	Model 3	Q4	-1.16479	1.51553	-4.13523	1.80564	0.446252
Sleep score	OP-Diethyl	Model 1	Q2	0.753865	1.2357	-1.66811	3.17584	0.544118
Sleep score	OP-Diethyl	Model 1	Q3	-1.79561	1.4017	-4.54295	0.951731	0.205117
Sleep score	OP-Diethyl	Model 1	Q4	-1.72124	1.50992	-4.68068	1.23821	0.258838
Sleep score	OP-Diethyl	Model 2	Q2	0.820585	1.16647	-1.46569	3.10686	0.48478
Sleep score	OP-Diethyl	Model 2	Q3	-1.82023	1.42768	-4.61849	0.978018	0.207782
Sleep score	OP-Diethyl	Model 2	Q4	-1.71533	1.53339	-4.72077	1.29011	0.26824
Sleep score	OP-Diethyl	Model 3	Q2	0.322374	1.08512	-1.80447	2.44922	0.767799
Sleep score	OP-Diethyl	Model 3	Q3	-2.2538	1.33609	-4.87254	0.364949	0.0987101
Sleep score	OP-Diethyl	Model 3	Q4	-2.17581	1.40553	-4.93065	0.579028	0.128777
Sleep score	Glyphosate	Model 1	Q2	1.82786	1.55273	-1.21549	4.87122	0.243691
Sleep score	Glyphosate	Model 1	Q3	1.09596	1.6146	-2.06865	4.26057	0.499844
Sleep score	Glyphosate	Model 1	Q4	2.64408	1.79526	-0.874634	6.16279	0.145944
Sleep score	Glyphosate	Model 2	Q2	2.00145	1.61373	-1.16146	5.16436	0.220143
Sleep score	Glyphosate	Model 2	Q3	1.26325	1.69246	-2.05397	4.58046	0.458606
Sleep score	Glyphosate	Model 2	Q4	2.78201	1.86304	-0.869559	6.43357	0.141084
Sleep score	Glyphosate	Model 3	Q2	1.65918	1.44764	-1.1782	4.49656	0.257801
Sleep score	Glyphosate	Model 3	Q3	0.917222	1.51187	-2.04605	3.88049	0.547113
Sleep score	Glyphosate	Model 3	Q4	2.75278	1.65838	-0.497649	6.00321	0.103885
Sleep score	Total pesticide score	Model 1	Q2	-0.610768	0.911711	-2.39772	1.17618	0.504609
Sleep score	Total pesticide score	Model 1	Q3	-0.87257	0.845395	-2.52954	0.784404	0.30474
Sleep score	Total pesticide score	Model 1	Q4	-2.93555	0.850747	-4.60302	-1.26809	0.000850033
Sleep score	Total pesticide score	Model 2	Q2	-0.398325	0.917641	-2.1969	1.40025	0.665334
Sleep score	Total pesticide score	Model 2	Q3	-0.602643	0.82108	-2.21196	1.00667	0.464991
Sleep score	Total pesticide score	Model 2	Q4	-1.80327	0.87111	-3.51064	-0.0958927	0.04148
Sleep score	Total pesticide score	Model 3	Q2	-0.267973	0.903417	-2.03867	1.50272	0.767575
Sleep score	Total pesticide score	Model 3	Q3	-0.606661	0.789682	-2.15444	0.941117	0.444761
Sleep score	Total pesticide score	Model 3	Q4	-1.27097	0.85896	-2.95454	0.412588	0.143151
PA score	2,4-D	Model 1	Q2	0.544213	1.9873	-3.35089	4.43931	0.784946
PA score	2,4-D	Model 1	Q3	1.52818	2.5161	-3.40338	6.45974	0.545424
PA score	2,4-D	Model 1	Q4	1.45024	2.27473	-3.00822	5.90871	0.525685
PA score	2,4-D	Model 2	Q2	-0.824071	2.03849	-4.81951	3.17137	0.687257
PA score	2,4-D	Model 2	Q3	0.325212	2.5925	-4.75608	5.40651	0.900532
PA score	2,4-D	Model 2	Q4	1.4065	2.26659	-3.03602	5.84903	0.536919
PA score	2,4-D	Model 3	Q2	-1.03266	2.0021	-4.95677	2.89146	0.607899
PA score	2,4-D	Model 3	Q3	0.0229127	2.57236	-5.01891	5.06473	0.992923
PA score	2,4-D	Model 3	Q4	0.56788	2.24468	-3.8317	4.96745	0.801141
PA score	Atrazine	Model 1	Q2	2.05415	2.51611	-2.87742	6.98572	0.416823
PA score	Atrazine	Model 1	Q3	3.89076	2.47959	-0.969239	8.75077	0.120776
PA score	Atrazine	Model 1	Q4	11.0572	2.58243	5.99568	16.1188	5.36e-05
PA score	Atrazine	Model 2	Q2	1.50838	2.5032	-3.39788	6.41464	0.548734
PA score	Atrazine	Model 2	Q3	2.26155	2.47618	-2.59176	7.11486	0.364208
PA score	Atrazine	Model 2	Q4	9.0327	2.52253	4.08855	13.9769	0.000627877
PA score	Atrazine	Model 3	Q2	1.11668	2.45593	-3.69694	5.9303	0.650976
PA score	Atrazine	Model 3	Q3	1.85863	2.3913	-2.82832	6.54558	0.440067
PA score	Atrazine	Model 3	Q4	8.60018	2.47812	3.74306	13.4573	0.000968811
PA score	OP-Dimethyl	Model 1	Q2	0.012638	2.91204	-5.69496	5.72024	0.996552
PA score	OP-Dimethyl	Model 1	Q3	-0.668845	2.23662	-5.05262	3.71493	0.765941
PA score	OP-Dimethyl	Model 1	Q4	-3.77305	2.57207	-8.81431	1.26821	0.147617
PA score	OP-Dimethyl	Model 2	Q2	1.02462	2.90795	-4.67496	6.7242	0.725946
PA score	OP-Dimethyl	Model 2	Q3	0.468301	2.22366	-3.89006	4.82667	0.833992
PA score	OP-Dimethyl	Model 2	Q4	-2.90265	2.42297	-7.65167	1.84637	0.23616
PA score	OP-Dimethyl	Model 3	Q2	1.24018	2.90277	-4.44925	6.92961	0.671288
PA score	OP-Dimethyl	Model 3	Q3	0.993052	2.21361	-3.34562	5.33173	0.655913
PA score	OP-Dimethyl	Model 3	Q4	-2.00337	2.42005	-6.74667	2.73994	0.412241
PA score	OP-Diethyl	Model 1	Q2	0.12089	3.09353	-5.94244	6.18422	0.968958
PA score	OP-Diethyl	Model 1	Q3	-5.23949	2.98513	-11.0903	0.61136	0.0843299
PA score	OP-Diethyl	Model 1	Q4	-4.74667	3.11321	-10.8486	1.35522	0.132591
PA score	OP-Diethyl	Model 2	Q2	1.02489	2.93412	-4.72598	6.77577	0.728221
PA score	OP-Diethyl	Model 2	Q3	-5.2532	2.94194	-11.0194	0.513	0.0797759
PA score	OP-Diethyl	Model 2	Q4	-4.81692	3.04642	-10.7879	1.15405	0.119678
PA score	OP-Diethyl	Model 3	Q2	1.29992	3.03856	-4.65565	7.25549	0.670876
PA score	OP-Diethyl	Model 3	Q3	-4.59257	2.96973	-10.4132	1.2281	0.129156
PA score	OP-Diethyl	Model 3	Q4	-4.04382	2.99036	-9.90492	1.81728	0.183193
PA score	Glyphosate	Model 1	Q2	-4.1924	2.85198	-9.78228	1.39749	0.146702
PA score	Glyphosate	Model 1	Q3	-2.41032	2.58806	-7.48293	2.66228	0.355358
PA score	Glyphosate	Model 1	Q4	-0.355534	3.14656	-6.52279	5.81173	0.910408
PA score	Glyphosate	Model 2	Q2	-4.18021	2.6807	-9.43438	1.07396	0.124644
PA score	Glyphosate	Model 2	Q3	-1.56995	2.50962	-6.4888	3.34891	0.534183
PA score	Glyphosate	Model 2	Q4	-0.723941	3.01021	-6.62395	5.17606	0.81084
PA score	Glyphosate	Model 3	Q2	-3.71977	2.62237	-8.85963	1.42008	0.162941
PA score	Glyphosate	Model 3	Q3	-1.09891	2.52778	-6.05335	3.85553	0.665834
PA score	Glyphosate	Model 3	Q4	-0.499594	2.91298	-6.20904	5.20985	0.864595
PA score	Total pesticide score	Model 1	Q2	2.73782	1.80897	-0.807755	6.2834	0.133625
PA score	Total pesticide score	Model 1	Q3	3.38576	1.76233	-0.0683976	6.83992	0.057838
PA score	Total pesticide score	Model 1	Q4	4.54588	1.89285	0.835883	8.25587	0.0183567
PA score	Total pesticide score	Model 2	Q2	1.9215	1.80001	-1.60652	5.44953	0.288771
PA score	Total pesticide score	Model 2	Q3	1.87343	1.716	-1.48993	5.23679	0.278032
PA score	Total pesticide score	Model 2	Q4	3.24222	1.81281	-0.310888	6.79532	0.0772575
PA score	Total pesticide score	Model 3	Q2	1.92756	1.7849	-1.57085	5.42597	0.283637
PA score	Total pesticide score	Model 3	Q3	2.03591	1.68419	-1.2651	5.33692	0.230522
PA score	Total pesticide score	Model 3	Q4	3.05033	1.73414	-0.348574	6.44924	0.0826574
Diet score	2,4-D	Model 1	Q2	-5.64705	1.51942	-8.62512	-2.66899	0.000383764
Diet score	2,4-D	Model 1	Q3	-7.91776	1.41854	-10.6981	-5.13743	3.52e-07
Diet score	2,4-D	Model 1	Q4	-8.62633	1.55937	-11.6827	-5.56996	4.31e-07
Diet score	2,4-D	Model 2	Q2	-4.84343	1.56199	-7.90493	-1.78194	0.00278061
Diet score	2,4-D	Model 2	Q3	-6.59364	1.42496	-9.38656	-3.80072	1.65e-05
Diet score	2,4-D	Model 2	Q4	-7.38937	1.65005	-10.6235	-4.15527	2.86e-05
Diet score	2,4-D	Model 3	Q2	-4.56403	1.48541	-7.47544	-1.65263	0.00318936
Diet score	2,4-D	Model 3	Q3	-5.72815	1.35066	-8.37544	-3.08086	7.81e-05
Diet score	2,4-D	Model 3	Q4	-5.25295	1.51283	-8.21811	-2.28779	0.000963389
Diet score	Atrazine	Model 1	Q2	-5.87294	1.6445	-9.09615	-2.64972	0.000620345
Diet score	Atrazine	Model 1	Q3	-8.87971	1.47824	-11.7771	-5.98237	6.07e-08
Diet score	Atrazine	Model 1	Q4	-9.62531	1.53075	-12.6256	-6.62505	1.86e-08
Diet score	Atrazine	Model 2	Q2	-4.4597	1.53622	-7.47069	-1.44871	0.00493924
Diet score	Atrazine	Model 2	Q3	-6.32333	1.47795	-9.22011	-3.42656	5.86e-05
Diet score	Atrazine	Model 2	Q4	-7.006	1.52845	-10.0018	-4.01024	1.94e-05
Diet score	Atrazine	Model 3	Q2	-3.74152	1.49319	-6.66817	-0.814872	0.0149507
Diet score	Atrazine	Model 3	Q3	-5.34742	1.43809	-8.16608	-2.52876	0.00044311
Diet score	Atrazine	Model 3	Q4	-6.15809	1.41618	-8.9338	-3.38238	5.4e-05
Diet score	OP-Dimethyl	Model 1	Q2	5.30737	1.97038	1.44542	9.16932	0.00915257
Diet score	OP-Dimethyl	Model 1	Q3	8.63747	1.71038	5.28513	11.9898	4.4e-06
Diet score	OP-Dimethyl	Model 1	Q4	16.7878	2.01449	12.8394	20.7362	1.32e-11
Diet score	OP-Dimethyl	Model 2	Q2	4.78183	1.84453	1.16655	8.39711	0.0122353
Diet score	OP-Dimethyl	Model 2	Q3	7.67298	1.64211	4.45444	10.8915	2.02e-05
Diet score	OP-Dimethyl	Model 2	Q4	15.7386	1.93777	11.9405	19.5366	6.27e-11
Diet score	OP-Dimethyl	Model 3	Q2	4.28809	1.83264	0.696125	7.88006	0.0238927
Diet score	OP-Dimethyl	Model 3	Q3	6.71714	1.66205	3.45951	9.97476	0.000210171
Diet score	OP-Dimethyl	Model 3	Q4	14.3513	1.95174	10.5259	18.1767	3.48e-09
Diet score	OP-Diethyl	Model 1	Q2	5.15344	1.60258	2.01238	8.29451	0.00209737
Diet score	OP-Diethyl	Model 1	Q3	8.13528	2.15799	3.90562	12.3649	0.000375433
Diet score	OP-Diethyl	Model 1	Q4	12.536	2.24528	8.13526	16.9367	6.03e-07
Diet score	OP-Diethyl	Model 2	Q2	4.15815	1.6231	0.976874	7.33943	0.0132354
Diet score	OP-Diethyl	Model 2	Q3	7.92114	2.06974	3.86444	11.9778	0.000338844
Diet score	OP-Diethyl	Model 2	Q4	12.1628	2.15519	7.93857	16.3869	6.32e-07
Diet score	OP-Diethyl	Model 3	Q2	3.96693	1.65332	0.726432	7.20743	0.0207244
Diet score	OP-Diethyl	Model 3	Q3	7.27662	1.99445	3.3675	11.1857	0.00069562
Diet score	OP-Diethyl	Model 3	Q4	11.7209	2.03811	7.72621	15.7156	7.83e-07
Diet score	Glyphosate	Model 1	Q2	4.23274	1.99369	0.325109	8.14038	0.0378138
Diet score	Glyphosate	Model 1	Q3	6.85727	2.3242	2.30185	11.4127	0.00449693
Diet score	Glyphosate	Model 1	Q4	1.46271	2.1401	-2.73189	5.6573	0.496894
Diet score	Glyphosate	Model 2	Q2	4.08033	2.02836	0.104739	8.05591	0.0491679
Diet score	Glyphosate	Model 2	Q3	5.72417	2.291	1.23381	10.2145	0.0154877
Diet score	Glyphosate	Model 2	Q4	1.32424	2.23787	-3.06198	5.71046	0.556449
Diet score	Glyphosate	Model 3	Q2	3.38061	1.7766	-0.10153	6.86274	0.0634698
Diet score	Glyphosate	Model 3	Q3	5.17567	2.04956	1.15853	9.19281	0.0151534
Diet score	Glyphosate	Model 3	Q4	1.11991	1.98005	-2.76099	5.00081	0.574479
Diet score	Total pesticide score	Model 1	Q2	-1.6885	1.21025	-4.06059	0.683595	0.166363
Diet score	Total pesticide score	Model 1	Q3	-0.881603	1.16951	-3.17384	1.41063	0.452901
Diet score	Total pesticide score	Model 1	Q4	-3.25536	1.21225	-5.63136	-0.879359	0.00860951
Diet score	Total pesticide score	Model 2	Q2	-0.981143	1.14872	-3.23264	1.27035	0.395441
Diet score	Total pesticide score	Model 2	Q3	0.224391	1.14645	-2.02265	2.47143	0.845291
Diet score	Total pesticide score	Model 2	Q4	-1.68278	1.20572	-4.04598	0.680431	0.166451
Diet score	Total pesticide score	Model 3	Q2	-0.78503	1.16634	-3.07106	1.501	0.502971
Diet score	Total pesticide score	Model 3	Q3	0.187792	1.07988	-1.92877	2.30436	0.862412
Diet score	Total pesticide score	Model 3	Q4	-0.773226	1.10619	-2.94136	1.3949	0.486714
CMI	2,4-D	Model 1	Q2	0.0574645	0.140163	-0.217255	0.332184	0.682972
CMI	2,4-D	Model 1	Q3	0.0477931	0.123297	-0.193868	0.289454	0.699375
CMI	2,4-D	Model 1	Q4	0.105036	0.151869	-0.192628	0.402699	0.491284
CMI	2,4-D	Model 2	Q2	0.0481636	0.141941	-0.23004	0.326367	0.735383
CMI	2,4-D	Model 2	Q3	0.0570254	0.123412	-0.184863	0.298914	0.645463
CMI	2,4-D	Model 2	Q4	0.137671	0.157712	-0.171444	0.446786	0.385686
CMI	2,4-D	Model 3	Q2	0.0635263	0.141328	-0.213477	0.34053	0.654694
CMI	2,4-D	Model 3	Q3	0.0601498	0.120907	-0.176827	0.297127	0.620662
CMI	2,4-D	Model 3	Q4	0.10302	0.156087	-0.20291	0.408951	0.511768
CMI	Atrazine	Model 1	Q2	-0.107438	0.187548	-0.475032	0.260157	0.568436
CMI	Atrazine	Model 1	Q3	-0.097703	0.172135	-0.435088	0.239682	0.571983
CMI	Atrazine	Model 1	Q4	-0.109598	0.1631	-0.429274	0.210078	0.50364
CMI	Atrazine	Model 2	Q2	-0.105548	0.187375	-0.472802	0.261706	0.575032
CMI	Atrazine	Model 2	Q3	-0.0992671	0.17673	-0.445659	0.247125	0.576124
CMI	Atrazine	Model 2	Q4	-0.145011	0.159761	-0.458143	0.168122	0.367167
CMI	Atrazine	Model 3	Q2	-0.153155	0.190208	-0.525961	0.219652	0.423885
CMI	Atrazine	Model 3	Q3	-0.133365	0.179032	-0.484269	0.217539	0.459227
CMI	Atrazine	Model 3	Q4	-0.196403	0.16475	-0.519313	0.126507	0.237905
CMI	OP-Dimethyl	Model 1	Q2	-0.256309	0.193572	-0.635711	0.123092	0.190492
CMI	OP-Dimethyl	Model 1	Q3	-0.282005	0.183834	-0.642319	0.0783096	0.130281
CMI	OP-Dimethyl	Model 1	Q4	-0.167649	0.201476	-0.562541	0.227243	0.408648
CMI	OP-Dimethyl	Model 2	Q2	-0.287141	0.193865	-0.667116	0.0928343	0.144381
CMI	OP-Dimethyl	Model 2	Q3	-0.310029	0.186129	-0.674842	0.0547852	0.101573
CMI	OP-Dimethyl	Model 2	Q4	-0.206443	0.196167	-0.590931	0.178045	0.297311
CMI	OP-Dimethyl	Model 3	Q2	-0.277405	0.186499	-0.642944	0.0881332	0.144032
CMI	OP-Dimethyl	Model 3	Q3	-0.278553	0.171976	-0.615627	0.0585206	0.112439
CMI	OP-Dimethyl	Model 3	Q4	-0.151326	0.186021	-0.515927	0.213275	0.420318
CMI	OP-Diethyl	Model 1	Q2	0.0408769	0.144003	-0.24137	0.323124	0.777494
CMI	OP-Diethyl	Model 1	Q3	0.236941	0.176349	-0.108703	0.582584	0.18414
CMI	OP-Diethyl	Model 1	Q4	0.348522	0.228497	-0.0993307	0.796376	0.132442
CMI	OP-Diethyl	Model 2	Q2	-0.00953626	0.141122	-0.286135	0.267062	0.946374
CMI	OP-Diethyl	Model 2	Q3	0.218989	0.167558	-0.109425	0.547404	0.19677
CMI	OP-Diethyl	Model 2	Q4	0.31104	0.22504	-0.130038	0.752118	0.172615
CMI	OP-Diethyl	Model 3	Q2	0.00229949	0.138537	-0.269233	0.273832	0.986832
CMI	OP-Diethyl	Model 3	Q3	0.194694	0.170498	-0.139483	0.52887	0.259668
CMI	OP-Diethyl	Model 3	Q4	0.340416	0.23024	-0.110856	0.791687	0.146392
CMI	Glyphosate	Model 1	Q2	-0.452041	0.212019	-0.867599	-0.036484	0.0370354
CMI	Glyphosate	Model 1	Q3	-0.31905	0.200874	-0.712762	0.0746621	0.117386
CMI	Glyphosate	Model 1	Q4	-0.271493	0.208051	-0.679274	0.136288	0.196817
CMI	Glyphosate	Model 2	Q2	-0.44089	0.208651	-0.849846	-0.031934	0.0391489
CMI	Glyphosate	Model 2	Q3	-0.320057	0.197218	-0.706604	0.0664905	0.110339
CMI	Glyphosate	Model 2	Q4	-0.300518	0.205905	-0.704091	0.103055	0.150115
CMI	Glyphosate	Model 3	Q2	-0.43674	0.203614	-0.835823	-0.0376575	0.0373915
CMI	Glyphosate	Model 3	Q3	-0.316607	0.196765	-0.702267	0.0690525	0.114597
CMI	Glyphosate	Model 3	Q4	-0.28938	0.196998	-0.675496	0.0967352	0.148802
CMI	Total pesticide score	Model 1	Q2	0.0242674	0.110755	-0.192813	0.241348	0.827056
CMI	Total pesticide score	Model 1	Q3	-0.0157443	0.117041	-0.245144	0.213655	0.893289
CMI	Total pesticide score	Model 1	Q4	0.00937248	0.118392	-0.222677	0.241422	0.937076
CMI	Total pesticide score	Model 2	Q2	0.0126343	0.109507	-0.202	0.227268	0.908421
CMI	Total pesticide score	Model 2	Q3	-0.0402631	0.118857	-0.273223	0.192697	0.735632
CMI	Total pesticide score	Model 2	Q4	-0.00873677	0.116082	-0.236258	0.218785	0.940182
CMI	Total pesticide score	Model 3	Q2	-0.00518322	0.111417	-0.223561	0.213195	0.963019
CMI	Total pesticide score	Model 3	Q3	-0.0349926	0.119225	-0.268674	0.198688	0.76995
CMI	Total pesticide score	Model 3	Q4	-0.0317978	0.120392	-0.267767	0.204171	0.792413

## Sheet: Table S4
Variable	Stratum	Stratum_Level	OR_CI	P_value	P_interaction
2,4-D	age	20-39	0.807 (0.703-0.927)	0.003	0.395
2,4-D	age	40-59	0.900 (0.780-1.039)	0.149
2,4-D	age	>=60	0.954 (0.829-1.098)	0.507
2,4-D	gender	Female	0.810 (0.713-0.922)	0.002	0.075
2,4-D	gender	Male	0.968 (0.865-1.084)	0.57
2,4-D	race	Mexican American	0.926 (0.789-1.087)	0.34	0.96
2,4-D	race	Non-Hispanic Black	0.861 (0.723-1.025)	0.091
2,4-D	race	Non-Hispanic White	0.892 (0.804-0.988)	0.03
2,4-D	race	Other	0.914 (0.712-1.172)	0.471
2,4-D	race	Other Hispanic	0.913 (0.751-1.112)	0.359
Atrazine	age	20-39	0.910 (0.808-1.025)	0.119	0.551
Atrazine	age	40-59	0.974 (0.861-1.103)	0.677
Atrazine	age	>=60	0.931 (0.828-1.047)	0.228
Atrazine	gender	Female	0.969 (0.888-1.058)	0.481	0.445
Atrazine	gender	Male	0.921 (0.832-1.020)	0.112
Atrazine	race	Mexican American	0.785 (0.663-0.929)	0.006	0.18
Atrazine	race	Non-Hispanic Black	0.969 (0.853-1.101)	0.627
Atrazine	race	Non-Hispanic White	0.955 (0.873-1.045)	0.312
Atrazine	race	Other	0.994 (0.775-1.274)	0.958
Atrazine	race	Other Hispanic	0.920 (0.768-1.104)	0.364
OP-Diethyl	age	20-39	1.088 (0.927-1.278)	0.296	0.428
OP-Diethyl	age	40-59	1.212 (1.032-1.423)	0.02
OP-Diethyl	age	>=60	1.044 (0.861-1.267)	0.655
OP-Diethyl	gender	Female	1.147 (0.991-1.327)	0.065	0.698
OP-Diethyl	gender	Male	1.101 (0.963-1.258)	0.154
OP-Diethyl	race	Mexican American	1.304 (1.113-1.527)	0.002	0.333
OP-Diethyl	race	Non-Hispanic Black	1.111 (0.959-1.286)	0.158
OP-Diethyl	race	Non-Hispanic White	1.117 (0.957-1.303)	0.157
OP-Diethyl	race	Other	1.115 (0.903-1.377)	0.305
OP-Diethyl	race	Other Hispanic	1.039 (0.775-1.393)	0.794
OP-Dimethyl	age	20-39	1.195 (1.051-1.358)	0.007	0.881
OP-Dimethyl	age	40-59	1.269 (1.061-1.516)	0.01
OP-Dimethyl	age	>=60	1.261 (1.083-1.469)	0.003
OP-Dimethyl	gender	Female	1.275 (1.111-1.462)	0.001	0.705
OP-Dimethyl	gender	Male	1.219 (1.078-1.379)	0.002
OP-Dimethyl	race	Mexican American	1.126 (0.909-1.394)	0.268	0.093
OP-Dimethyl	race	Non-Hispanic Black	1.066 (0.924-1.230)	0.371
OP-Dimethyl	race	Non-Hispanic White	1.317 (1.161-1.495)	0
OP-Dimethyl	race	Other	1.162 (0.880-1.534)	0.283
OP-Dimethyl	race	Other Hispanic	1.012 (0.802-1.278)	0.915
Glyphosate	age	20-39	0.972 (0.869-1.087)	0.61	0.243
Glyphosate	age	40-59	0.956 (0.852-1.072)	0.432
Glyphosate	age	>=60	1.058 (0.955-1.173)	0.274
Glyphosate	gender	Female	1.074 (0.973-1.186)	0.155	0.037
Glyphosate	gender	Male	0.922 (0.824-1.031)	0.152
Glyphosate	race	Mexican American	0.743 (0.574-0.961)	0.025	0.234
Glyphosate	race	Non-Hispanic Black	1.053 (0.896-1.238)	0.523
Glyphosate	race	Non-Hispanic White	0.992 (0.897-1.096)	0.867
Glyphosate	race	Other	1.002 (0.766-1.312)	0.987
Glyphosate	race	Other Hispanic	0.991 (0.840-1.170)	0.915
Total pesticide score	age	20-39	0.913 (0.837-0.995)	0.039	0.479
Total pesticide score	age	40-59	0.980 (0.891-1.078)	0.68
Total pesticide score	age	>=60	0.996 (0.905-1.096)	0.928
Total pesticide score	gender	Female	0.946 (0.881-1.016)	0.127	0.488
Total pesticide score	gender	Male	0.981 (0.907-1.062)	0.634
Total pesticide score	race	Mexican American	0.919 (0.834-1.014)	0.092	0.829
Total pesticide score	race	Non-Hispanic Black	0.951 (0.862-1.049)	0.311
Total pesticide score	race	Non-Hispanic White	0.972 (0.909-1.041)	0.414
Total pesticide score	race	Other	0.982 (0.837-1.153)	0.825
Total pesticide score	race	Other Hispanic	0.963 (0.844-1.097)	0.563

## Sheet: Table S5
Outcome	Exposure	Model	Effect (95% CI)	P-value
Life Essential 8	OP-Diethyl	Model 1	1.716 (1.304, 2.127)	<0.001
Life Essential 8	OP-Diethyl	Model 2	2.168 (1.777, 2.559)	<0.001
Life Essential 8	OP-Diethyl	Model 3	1.985 (1.601, 2.368)	<0.001
Life Essential 8	OP-Dimethyl	Model 1	1.560 (1.270, 1.850)	<0.001
Life Essential 8	OP-Dimethyl	Model 2	2.016 (1.741, 2.290)	<0.001
Life Essential 8	OP-Dimethyl	Model 3	1.625 (1.356, 1.895)	<0.001
Life Essential 8	Atrazine	Model 1	-0.633 (-0.810, -0.456)	<0.001
Life Essential 8	Atrazine	Model 2	-0.647 (-0.817, -0.477)	<0.001
Life Essential 8	Atrazine	Model 3	-0.408 (-0.574, -0.242)	<0.001
Life Essential 8	Glyphosate	Model 1	-0.482 (-0.832, -0.131)	0.007
Life Essential 8	Glyphosate	Model 2	-0.331 (-0.664, 0.001)	0.051
Life Essential 8	Glyphosate	Model 3	0.012 (-0.312, 0.336)	0.942
Life Essential 8	2,4-D	Model 1	-1.452 (-1.628, -1.275)	<0.001
Life Essential 8	2,4-D	Model 2	-0.975 (-1.155, -0.795)	<0.001
Life Essential 8	2,4-D	Model 3	-0.635 (-0.812, -0.458)	<0.001
Life Essential 8	Total pesticide score	Model 1	-1.112 (-1.480, -0.744)	<0.001
Life Essential 8	Total pesticide score	Model 2	-0.369 (-0.724, -0.015)	0.041
Life Essential 8	Total pesticide score	Model 3	0.015 (-0.330, 0.361)	0.93
